# Supplementary material for: Application of Optical and Rheological Techniques in Quality and Storage Assessment of the Newly Developed Colloidal-Suspension Products: Yogurt-Type Bean-Based Beverages
Source: Sensors (Basel). 2022 Oct 31;22(21):8348. doi: 10.3390/s22218348 (PMC9656516; doi:10.3390/s22218348)
Supplement: Supplementary file 1 [file sensors-22-08348-s001.zip]

Archive with 1 entries (1 files):
- sensors-1994037-supplementary.pdf
